# Supplementary material for: Connexin Expression in Human Minor Salivary Glands: An Immunohistochemical Microscopy Study
Source: Molecules. 2022 Sep 12;27(18):5926. doi: 10.3390/molecules27185926 (PMC9505306; doi:10.3390/molecules27185926)
Supplement: Supplementary file 1 [file molecules-27-05926-s001.zip]

Archive with 1 entries (1 files):
- molecules-1865181-supplementary.pdf
